# Supplementary material for: Antibody Response against SARS-CoV-2 and Seasonal Coronaviruses in Nonhospitalized COVID-19 Patients
Source: mSphere. 2021 Feb 24;6(1):e01145-20. doi: 10.1128/mSphere.01145-20 (PMC8544894; doi:10.1128/mSphere.01145-20)
Supplement: TABLE S1 [file msphere.01145-20-st001.xlsx]

## Sheet: Supplem Table 1
Patient ID	VNT Tü1	VNT mNG	EuroImmune igG	MGN IgG	MGN IgM	MGN IgA	RC IgG NC	NMI SARS CoV-2	NMI OC43	NMI 229E	NMI NL63	Age	Gender	Days	N° of symp	Remark
S6	219.4	322.9	0.6	0.276	1.093	0.396	0.31	2999	33992	113279	43588	28	M	14	3
S2	20	72	0.6	0.295	1.12	0.076	0.21	9705	20654	94831	60555	40	F	14	2
S1	231.8	141.7	2.8	1.161	1.307	0.752	0.25	10077	130889	200162	167854	53	M	15	1
S12	143.7	201	1.2	0.468	0.378	0.387	0.31	4650	71025	266762	264191	55	M	18	2
S7	148.9	129.7	1	0.369	0.666	0.073	1.4	10829	11249	87930	38923	24	F	20	2
S13	2119.5	1299.2	8.7	3.479	2.992	1.508	4	64053	23515	229426	121527	36	M	21	2
S10	107.1	176.2	2.4	1.127	2.097	0.874	0.48	9388	34735	41272	21698	25	M	22	1	close contact
S5	663.6	5025.1	6.6	2.825	3.65	0.978	13	42779	40517	202986	219228	31	M	22	2
S15	1157.1	674.8	5.1	1.724	2.491	0.242	7.9	54664	63143	165139	51223	34	M	22	2
S8	160.4	306.5	2.7	1.151	1.573	0.127	7.7	26336	11155	10220	37497	53	F	22	3
S4	846.7	677.5	7.7	3.222	3.379	1.014	2.3	65807	42584	67868	69911	56	F	22	2
S14	542.9	696.4	5.1	1.801	1.126	0.491	1.1	27218	20803	141305	37834	54	M	23	2
S16	2560	5120	5.2	2.449	4	2.027	13.8	58966	9151	163603	86754	40	M	24	0
S11	20	40	0.2	0.029	0.192	0.02	0.09	917	44179	147929	68747	33	M	25	4
S17	612.7	2501.9	7.2	2.466	2.426	0.371	31.7	71412	60936	264726	102767	53	M	28	2
S9	20	40	0.2	0.05	0.332	0.05	0.09	33	32454	30577	96553	30	F	29	3
S21	246.9	1191.5	5.3	1.824	1.31	0.544	26.6	46162	24209	134640	117298	29	F	31	1
S3	466	643.1	4.8	2.018	1.958	1.472	1.7	29124	24736	266180	271480	54	M	31	1
S18	663.6	599.9	8.6	2.701	1.227	1.555	24.3	59373	4693	212034	113692	52	M	35	0
S20	490.9	421.4	7.3	2.489	0.879	2.53	29.1	54179	79551	106354	79848	20	M	41	1
S41	139.6	124.2	2.6	0.918	0.261	0.461	5.1	21800	13383	150136	28122	34	F	41	3
S39	361.5	689.7	4.4	1.821	1.906	0.138	86	73591	68861	349142	208040	43	F	41	2
S44	225.2	249.4	1.7	0.6	0.922	0.074	2.4	22841	72877	114876	90577	26	F	43	4	close contact
S22	208.6	331.1	5.5	1.746	0.376	0.518	8.4	30567	13184	56607	23063	32	F	44	1	close contact
S24	315.5	348.2	4.1	1.434	1.933	0.352	13.6	30608	33659	83406	112630	34	M	45	1
S30	345.3	407.8	6.7	2.623	1.071	0.317	7.1	23418	22827	20458	84214	22	F	46	2
S29	265.8	352.4	3.7	1.583	1.368	0.376	3	30673	78113	161795	117031	26	F	47	4
S19	1373.4	5120	11.2	2.918	2.794	0.426	167.1	83703	12988	42388	22344	50	M	49	2
S43	521.6	2584	8	2.776	0.648	1.266	47.4	58926	42459	206904	77670	56	F	49	3
S42	597.7	985.2	5.3	1.596	0.977	0.207	22.1	75076	45672	224450	209760	42	F	50	3
S23	1447.8	1036.8	7.8	3.448	1.208	0.835	80.8	75265	60731	238969	204346	51	F	50	2
S26	238.2	404.4	2.8	1.195	1.727	0.075	1.2	23643	50242	220449	139190	56	F	50	2
S45	278.1	555.2	5.9	2.442	1.25	0.21	4.3	37835	25227	233913	208039	51	F	51	2
S40	164.4	77.7	2.2	0.698	0.673	0.216	0.98	11843	16958	43850	45910	20	F	54	4
S33	489.7	433.3	7.3	2.346	0.846	2.546	80.4	50932	41330	114602	132702	31	M	54	2
S32	251.2	207.7	4.3	1.452	0.522	1.449	3.4	29301	157062	323421	48915	57	M	54	2
S28	579	523.6	6.3	2.259	0.547	0.383	48.4	73822	33311	67631	55534	30	M	56	2
S31	1025	5120	3.4	1.606	3.919	0.524	74.2	51215	31790	242778	93607	57	M	58	2
S35	153.7	281.6	4.9	1.698	0.422	0.219	1.8	17591	21053	55877	15669	22	F	60	1
S48	20	40	0.2	0.04	0.208	0.04	0.09	33	41966	124133	97443	38	F	60	2
S46	148.5	40	1.2	0.43	0.529	0.211	0.1	33	75647	113887	101662	42	M	60	1
S38	360.9	200.9	1.5	0.59	1.548	0.341	1.8	28234	31170	245906	134341	45	F	60	4
S27	605.7	308.5	5.7	1.753	0.928	0.585	10.4	46297	24256	58892	63803	54	F	60	1
S25	20	201.7	2.9	1.134	2.023	0.108	1.3	25027	63337	85391	160621	19	F	61	0
S37	156.5	168.5	2.3	0.818	0.717	0.184	11.4	31903	10497	135697	137959	26	M	61	1
S36	616.1	272.4	5.7	2.369	0.653	0.465	110.1	78594	49379	208716	145244	30	F	61	3
S49	162.1	344	2.7	1.042	0.208	0.79	4.1	35625	90872	202052	158225	50	M	61	3
S34	218.7	307.8	2.5	0.96	0.936	0.904	1.1	4652	17330	78069	79637	66	M	61	1
S47	42.9	114.7	1.4	0.546	1.709	0.119	15.7	67003	22240	210672	201069	51	F	64	1
S9WH	20	n.a.	0.3	0.055	0.008	0.005	0.09	33	39728	37321	108704	30	F	-	3
HP_T1	2560	5120	n.a.	3.324	3.692	3.799	10.3	71856	90522	416802	202589	-	M	n.a.	n.a.
HP_T2	1454.8	2556.9	n.a.	2.859	3.055	0.837	24	73538	75595	398688	190865	-	M	n.a.	n.a.
HD1	20	40	n.a.	0.091	0.137	0.051	0.09	33	66248	164096	158944	-	M	n.a.	n.a.
HD2	20	40	n.a.	0.096	0.309	0.082	0.1	256	29112	39597	51319	-	F	n.a.	n.a.
HD3	20	40	n.a.	0.056	0.422	0.047	0.09	33	33930	181936	21816	-	M	n.a.	n.a.
HD4	20	40	n.a.	0.188	0.295	0.072	0.1	33	27453	122858	71684	-	F	n.a.	n.a.
